# Supplementary material for: Hydrogel-Based Microneedle as a Drug Delivery System
Source: Pharmaceutics. 2023 Oct 10;15(10):2444. doi: 10.3390/pharmaceutics15102444 (PMC10609870; doi:10.3390/pharmaceutics15102444)
Supplement: Supplementary file 1 [file pharmaceutics-15-02444-s001.zip]

Archive with 1 entries (1 files):
- pharmaceutics-2602094-supplementary.pdf
